# Supplementary material for: Effectiveness evaluation of China’s water resource tax reform pilot and path optimization from the perspective of policy field
Source: PLoS One. 2024 Mar 28;19(3):e0301031. doi: 10.1371/journal.pone.0301031 (PMC10977700; doi:10.1371/journal.pone.0301031)
Supplement: S1 Data — (CSV) [file pone.0301031.s001.csv]

area	UI	TO	TR	TF	TC	WTR2	SE	TS	STR	WAT	TEC
BEIJING	0.48	1	0	0	0.6	0.12	0.277696814	0.2	0.98	0.12	0.55
TIANJIN	0.04	0.8	0.6	0.8	0.6	0.1	0.257115342	0.2	0.83	0.04	0.39
HEBEI	0.58	0.8	0.6	1	1	0.94	0.765603996	1	0.51	0.44	0.78
SHANXI	0.51	1	0.6	0.8	0	0.96	0.822696927	0.2	0.45	0.4	0.2
NEIMENG	0.19	1	0.4	0.8	0	0.65	0.561939716	0.2	0.24	0.83	0.15
SHANDONG	0.06	0.8	0.8	0.8	1	0.75	0.611663801	0.8	0.55	0.61	0.98
HENAN	0.89	1	1	0.8	0	0.37	0.443139976	0.2	0.1	0.57	0.89
SICHUAN	0.98	0	0.6	0.8	0.6	0.02	0.084288568	0.2	0.54	0.98	0.72
SHANXII	0.72	0.6	0.4	0.8	0.6	0.73	0.598546322	0.2	0.03	0.85	0.45
NINGXIA	0.35	0.6	0.4	0.8	0.8	0.27	0.388262422	0.2	0.29	0.06	0.02
